# Supplementary material for: Landscape Composition and Soil Physical–Chemical Properties Drive the Assemblages of Bacteria and Fungi in Conventional Vegetable Fields
Source: Microorganisms. 2022 Jun 12;10(6):1202. doi: 10.3390/microorganisms10061202 (PMC9229475; doi:10.3390/microorganisms10061202)
Supplement: Supplementary file 1 [file microorganisms-10-01202-s001.zip]

Archive with 1 entries (1 files):
- microorganisms-1757373-supplementary.pdf
